# Supplementary material for: βarrestin-1 regulates DNA repair by acting as an E3-ubiquitin ligase adaptor for 53BP1
Source: Cell Death Differ. 2019 Sep 10;27(4):1200–13. doi: 10.1038/s41418-019-0406-6 (PMC7206116; doi:10.1038/s41418-019-0406-6)
Supplement: Supplementary file 3 — Supplementary Table 1 [file 41418_2019_406_MOESM3_ESM.xlsx]

## Sheet: Sheet1
Survival Fractiion	MEFs (WT) Gy	MEFs (βarr1) Gy	DMF
1.00	0.00	0.00
0.75	0.57	2.27	3.98
0.50	1.29	3.61	2.80
0.25	2.47	5.18	2.10
